# Supplementary material for: Dietary Interventions in Ulcerative Colitis: A Systematic Review of the Evidence with Meta-Analysis
Source: Nutrients. 2023 Sep 28;15(19):4194. doi: 10.3390/nu15194194 (PMC10574654; doi:10.3390/nu15194194)
Supplement: Supplementary file 1 [file nutrients-15-04194-s001.zip]

Archive with 1 entries (1 files):
- nutrients-2622186-supplementary.pdf
